# Supplementary material for: Prognostic Value of Long Non-Coding RNA HOTAIR in Various Cancers
Source: PLoS One. 2014 Oct 10;9(10):e110059. doi: 10.1371/journal.pone.0110059 (PMC4193855; doi:10.1371/journal.pone.0110059)
Supplement: Table S1 — Main characteristics. (XLSX) [file pone.0110059.s005.xlsx]

## Sheet: Sheet1
NO.	First author	Country	Ethnicity	Specimens	Cancer type	Metastasis	Method	Cut-off	Treatment	Follow-up (month)	Number	Analysis	Survival	HR	HR (High vs low)	95% CI Lower	95% CI Upper
1	Yang (2011)	China	Asian	Tissue	HCC	NR	RT-qPCR	NR (ROC)	Surgery	18.6 (median)	60	Multivariable	RFS	3.56 (1.67-7.63)	3.56	1.67	7.63
2	Kogo (2011)	Japan	Asian	Tissue	CRC	Mix	RT-qPCR	0.027	Surgery	36 (mean)	100	Multivariable	OS	2.37 (1.26-4.52)	2.37	1.26	4.52
3	Lu (2012)	Italy	Caucasian	Tissue	BC	Mix	RT-qPCR	NR	Surgery	86 (median)	336	Multivariable	OS	0.43 (0.21-0.89)	0.43	0.21	0.89
3	Lu (2012)	Italy	Caucasian	Tissue	BC	Mix	RT-qPCR	NR	Surgery	86 (median)	336	Multivariable	RFS	0.47 (0.26-0.87)	0.47	0.26	0.87
4	Li (2012)	China	Asian	Tissue	LSCC	Mix	RT-qPCR	NR	Surgery	60 (total)	72	Multivariable	OS	2.86 (1.15-7.07)	2.86	1.15	7.07
5	Nie (2013)	China	Asian	Tissue	NPC	Mix	ISH	6	Surgery	69 (median)	160	Multivariable	OS	1.90 (1.13-3.20)	1.9	1.13	3.2
6	Nakagawa (2013)	Japan	Asian	Tissue	NSCLC	Mix	RT-qPCR	2	Surgery	31.4 (median)	77	survival curve	DFS	3.22 (0.91-11.39)	3.22	0.91	11.39
7	Lv (2013)	China	Asian	Tissue	ESCC	Mix	ISH RT-qPCR	6	Surgery	60 (total)	93	Univariable	OS	1.99 (1.22-3.19)	1.99	1.22	3.19
9	Li (2013)	China	Asian	Tissue	ESCC	Mix	RT-qPCR	125	Surgery	60 (total)	100	Multivariable	OS	1.91 (1.06-4.00)	1.91	1.06	4
10	Ge (2013)	China	Asian	Tissue	ESCC	Mix	RT-qPCR	NR (ROC)	Surgery	60 (total)	137	Multivariable	OS	3.16 (1.53-6.52)	3.16	1.53	6.52
10	Ge (2013)	China	Asian	Tissue	ESCC	Mix	RT-qPCR	NR (ROC)	Surgery	60 (total)	137	Multivariable	MFS	4.47 (1.99-10.06)	4.47	1.99	10.06
11	Liu (2013)	China	Asian	Tissue	NSCLC	Mix	RT-qPCR	8.57 (median)	Surgery	60 (total)	42	Univariable	OS	2.11 (0.71-6.24)	2.11	0.71	6.24
12	Chen (2013)	China	Asian	Tissue	ESCC	Mix	RT-qPCR	26.6 (mean)	Surgery	38 (mean)	78	Multivariable	OS	2.40 (1.35-4.28)	2.4	1.35	4.28
13	Zhang (2013)	China	Asian	Tissue	GBM	Mix	GSEA	median	Surgery	50 (totoal)	89	Multivariable	OS	2.93 (1.17-7.34)	2.93	1.17	7.34
14	Sørensen (2013)	Denmark	Caucasian	Tissue	BC	Mix	Microarray	0.6	Surgery	217.2 (mean)	164	Multivariable	MFS	1.75 (1.13-2.71)	1.75	1.13	2.71
15	Svoboda (2014)	Czech	Caucasian	Tissue	CRC	Mix	RT-qPCR	0.7	Surgery	35 (mean)	73	Multivariable	OS	4.46 (1.02-19.79)	4.46	1.02	19.79
15	Svoboda (2014)	Czech	Caucasian	blood	CRC	Mix	RT-qPCR	4.4	Surgery	35 (mean)	84	Multivariable	OS	4.96 (1.10-22.37)	4.96	1.1	22.37
16	Qiu (2014)	China	Asian	Tissue	EOC	Mix	RT-qPCR	median	Surgery	50.5 (median)	64	Univariable	OS	3.12 (1.10-8.87)	3.12	1.04	5.31
16	Qiu (2014)	China	Asian	Tissue	EOC	Mix	RT-qPCR	median	Surgery	50.5 (median)	64	survival curve	DFS	3.32 (1.21-6.79)	3.32	1.07	6.1
17	Huang (2014)	China	Asian	Tissue	Cervical	Mix	RT-qPCR	median	Surgery	42 (mean)	218	Multivariable	OS	2.86 (1.26-6.49)	2.86	1.26	6.49
18	Liu (2014)	China	Asian	Tissue	GC	Mix	RT-qPCR	median	Surgery	50 (totoal)	78	Univariable	OS	5.64 (1.98-16.04)	5.64	1.98	16.04
19	Wu (2014)	China	Asian	Tissue	CRC	Mix	RT-qPCR	5	Surgery	55.5 (median)	120	Multivariable	MFS	3.88 (1.37-10.98)	3.88	1.37	10.98
19	Wu (2014)	China	Asian	Tissue	CRC	Mix	RT-qPCR	5	Surgery	55.5 (median)	120	Multivariable	OS	3.92 (1.23-12.50)	3.92	1.23	12.5
20	Yan (2014)	China	Asian	Tissue	Bladder	non	RT-qPCR	NR (ROC)	Surgery	60 (total)	110	Multivariable	RFS	4.71 (2.89-8.71)	4.71	2.89	8.71

## Sheet: Sheet2
NO.	First author	Country	Ethnicity	Specimens	Cancer type	Method	Cut-off	Treatment	Follow-up (month)	Number	Analysis	Survival	HR	HR (High vs low)	95% CI Lower	95% CI Upper
1	Yang (2011)	China	Asian	Tissue	HCC	RT-qPCR	NR (ROC)	Surgery	18.6 (median)	60	Multivariable	RFS	3.56 (1.67-7.63)	3.56	1.67	7.63
2	Kogo (2011)	Japan	Asian	Tissue	CRC	RT-qPCR	0.027	Surgery	36 (mean)	100	Multivariable	OS	2.37 (1.26-4.52)	2.37	1.26	4.52
3	Lu (2012)	Italy	Caucasian	Tissue	BC	RT-qPCR	NR	Surgery	86 (median)	336	Multivariable	OS	0.43 (0.21-0.89)	0.43	0.21	0.89
3	Lu (2012)	Italy	Caucasian	Tissue	BC	RT-qPCR	NR	Surgery	86 (median)	336	Multivariable	RFS	0.47 (0.26-0.87)	0.47	0.26	0.87
4	Li (2012)	China	Asian	Tissue	LSCC	RT-qPCR	NR	Surgery	60 (total)	72	Multivariable	OS	2.86 (1.15-7.07)	2.86	1.15	7.07
5	Nie (2013)	China	Asian	Tissue	NPC	ISH	6	Surgery	69 (median)	160	Multivariable	OS	1.90 (1.13-3.20)	1.9	1.13	3.2
6	Nakagawa (2013)	Japan	Asian	Tissue	NSCLC	RT-qPCR	2	Surgery	31.4 (median)	77	Univariable	DFS	3.22 (0.91-11.39)	3.22	0.91	11.39
7	Lv (2013)	China	Asian	Tissue	ESCC	ISH RT-qPCR	6	Surgery	60 (total)	93	Univariable	OS	1.99 (1.22-3.19)	1.99	1.22	3.19
9	Li (2013)	China	Asian	Tissue	ESCC	RT-qPCR	125	Surgery	60 (total)	100	Multivariable	OS	1.91 (1.06-4.00)	1.91	1.06	4
10	Ge (2013)	China	Asian	Tissue	ESCC	RT-qPCR	NR (ROC)	Surgery	60 (total)	137	Multivariable	OS	3.16 (1.53-6.52)	3.16	1.53	6.52
10	Ge (2013)	China	Asian	Tissue	ESCC	RT-qPCR	NR (ROC)	Surgery	60 (total)	137	Multivariable	MFS	4.47 (1.99-10.06)	4.47	1.99	10.06
11	Liu (2013)	China	Asian	Tissue	NSCLC	RT-qPCR	8.57 (median)	Surgery	60 (total)	42	Univariable	OS	2.11 (0.71-6.24)	2.11	0.71	6.24
12	Chen (2013)	China	Asian	Tissue	ESCC	RT-qPCR	26.6 (mean)	Surgery	38 (mean)	78	Multivariable	OS	2.40 (1.35-4.28)	2.4	1.35	4.28
13	Zhang (2013)	China	Asian	Tissue	GBM	GSEA	median	Surgery	50 (totoal)	89	Multivariable	OS	2.93 (1.17-7.34)	2.93	1.17	7.34
14	Sørensen (2013)	Denmark	Caucasian	Tissue	BC	Microarray	0.6	Surgery	217.2 (mean)	164	Multivariable	MFS	1.75 (1.13-2.71)	1.75	1.13	2.71
15	Svoboda (2014)	Czech	Caucasian	Tissue	CRC	RT-qPCR	0.7	Surgery	35 (mean)	73	Multivariable	OS	4.46 (1.02-19.79)	4.46	1.02	19.79
15	Svoboda (2014)	Czech	Caucasian	blood	CRC	RT-qPCR	4.4	Surgery	35 (mean)	84	Multivariable	OS	4.96 (1.10-22.37)	4.96	1.1	22.37
16	Qiu (2014)	China	Asian	Tissue	EOC	RT-qPCR	median	Surgery	50.5 (median)	64	Univariable	OS	3.12 (1.10-8.87)	3.12	1.1	8.87
16	Qiu (2014)	China	Asian	Tissue	EOC	RT-qPCR	median	Surgery	50.5 (median)	64	Univariable	DFS	3.32 (1.21-6.79)	3.32	1.21	6.79
17	Huang (2014)	China	Asian	Tissue	Cervical	RT-qPCR	median	Surgery	42 (mean)	218	Multivariable	OS	2.86 (1.26-6.49)	2.86	1.26	6.49
18	Liu (2014)	China	Asian	Tissue	GC	RT-qPCR	median	Surgery	50 (totoal)	78	Univariable	OS	5.64 (1.98-16.04)	5.64	1.98	16.04
19	Wu (2014)	China	Asian	Tissue	CRC	RT-qPCR	5	Surgery	55.5 (median)	120	Multivariable	MFS	3.88 (1.37-10.98)	3.88	1.37	10.98
19	Wu (2014)	China	Asian	Tissue	CRC	RT-qPCR	5	Surgery	55.5 (median)	120	Multivariable	OS	3.92 (1.23-12.50)	3.92	1.23	12.5
20	Yan (2014)	China	Asian	Tissue	Bladder	RT-qPCR	NR (ROC)	Surgery	60 (total)	110	Multivariable	RFS	4.71 (2.89-8.71)	4.71	2.89	8.71

## Sheet: Sheet3
NO.	study	race	specimen	cancer	analysis	group	HR	LL	UL
1	Yang (2011)	Asian	Tissue	HCC	Multivariable	RFS	3.56	1.67	7.63
2	Kogo (2011)	Asian	Tissue	CRC	Multivariable	OS	2.37	1.26	4.52
3	Lu (2012)	Caucasian	Tissue	BC	Multivariable	OS	0.43	0.21	0.89
3	Lu (2012)	Caucasian	Tissue	BC	Multivariable	RFS	0.47	0.26	0.87
4	Li (2012)	Asian	Tissue	LSCC	Multivariable	OS	2.86	1.15	7.07
5	Nie (2013)	Asian	Tissue	NPC	Multivariable	OS	1.9	1.13	3.2
6	Nakagawa (2013)	Asian	Tissue	NSCLC	Univariable	DFS	3.22	0.91	11.39
7	Lv (2013)	Asian	Tissue	ESCC	Univariable	OS	1.99	1.22	3.19
9	Li (2013)	Asian	Tissue	ESCC	Multivariable	OS	1.91	1.06	4
10	Ge (2013)	Asian	Tissue	ESCC	Multivariable	OS	3.16	1.53	6.52
10	Ge (2013)	Asian	Tissue	ESCC	Multivariable	MFS	4.47	1.99	10.06
11	Liu (2013)	Asian	Tissue	NSCLC	Univariable	OS	2.11	0.71	6.24
12	Chen (2013)	Asian	Tissue	ESCC	Multivariable	OS	2.4	1.35	4.28
13	Zhang (2013)	Asian	Tissue	GBM	Multivariable	OS	2.93	1.17	7.34
14	Sørensen (2013)	Caucasian	Tissue	BC	Multivariable	MFS	1.75	1.13	2.71
15	Svoboda (2014)	Caucasian	Tissue	CRC	Multivariable	OS	4.46	1.02	19.79
15	Svoboda (2014)	Caucasian	Blood	CRC	Multivariable	OS	4.96	1.1	22.37
16	Qiu (2014)	Asian	Tissue	EOC	Univariable	OS	3.12	1.1	8.87
16	Qiu (2014)	Asian	Tissue	EOC	Univariable	DFS	3.32	1.21	6.79
17	Huang (2014)	Asian	Tissue	Cervical	Multivariable	OS	2.86	1.26	6.49
18	Liu (2014)	Asian	Tissue	GC	Univariable	OS	5.64	1.98	16.04
19	Wu (2014)	Asian	Tissue	CRC	Multivariable	MFS	3.88	1.37	10.98
19	Wu (2014)	Asian	Tissue	CRC	Multivariable	OS	3.92	1.23	12.5
20	Yan (2014)	Asian	Tissue	Bladder	Multivariable	RFS	4.71	2.89	8.71

## Sheet: Sheet4
First author	Year	Country	Ethnicity	Specimens	Cancer type	Method	Cut-off	Follow-up (month)	Number	Analysis	Survival
Yang	2011	China	Asian	Tissue	HCC	RT-qPCR	NR	18.6 (median)	60	Multivariable	RFS
Kogo	2011	Japan	Asian	Tissue	CRC	RT-qPCR	0.027	36 (mean)	100	Multivariable	OS
Lu	2012	Italy	Caucasian	Tissue	BC	RT-qPCR	NR	86 (median)	336	Multivariable	OS, RFS
Li	2012	China	Asian	Tissue	LSCC	RT-qPCR	NR	60 (total)	72	Multivariable	OS
Nie	2013	China	Asian	Tissue	NPC	ISH	6	69 (median)	160	Multivariable	OS
Nakagawa	2013	Japan	Asian	Tissue	NSCLC	RT-qPCR	2	31.4 (median)	77	Univariable	DFS
Lv	2013	China	Asian	Tissue	ESCC	ISH	6	60 (total)	93	Univariable	OS
Li	2013	China	Asian	Tissue	ESCC	RT-qPCR	125	60 (total)	100	Multivariable	OS
Ge	2013	China	Asian	Tissue	ESCC	RT-qPCR	NR	60 (total)	137	Multivariable	OS, MFS
Liu	2013	China	Asian	Tissue	NSCLC	RT-qPCR	8.57 (median)	60 (total)	42	Univariable	OS
Chen	2013	China	Asian	Tissue	ESCC	RT-qPCR	26.6 (mean)	38 (mean)	78	Multivariable	OS
Zhang	2013	China	Asian	Tissue	GBM	GSEA	median	50 (totoal)	89	Multivariable	OS
Sørensen	2013	Denmark	Caucasian	Tissue	BC	Microarray	0.6	217.2 (mean)	164	Multivariable	MFS
Svoboda	2014	Czech	Caucasian	Tissue, Blood	CRC	RT-qPCR	0.7, 4.4	35 (mean)	73, 84	Multivariable	OS
Qiu	2014	China	Asian	Tissue	EOC	RT-qPCR	median	50.5 (median)	64	Univariable	OS, DFS
Huang	2014	China	Asian	Tissue	Cervical	RT-qPCR	median	42 (mean)	218	Multivariable	OS
Liu	2014	China	Asian	Tissue	GC	RT-qPCR	median	50 (totoal)	78	Univariable	OS
Wu	2014	China	Asian	Tissue	CRC	RT-qPCR	5	55.5 (median)	120	Multivariable	OS, MFS
Yan	2014	China	Asian	Tissue	Bladder	RT-qPCR	NR	60 (total)	110	Multivariable	RFS
